# Supplementary material for: Identifying RNA N6-Methyladenine Sites in Three Species Based on a Markov Model
Source: Front Genet. 2021 Mar 19;12:650803. doi: 10.3389/fgene.2021.650803 (PMC8017269; doi:10.3389/fgene.2021.650803)
Supplement: Supplementary file 1 [file Presentation_1.zip]

Archive with 2 entries (2 files):
- Supplementary Figures S1 - S4.PDF
- Supplementary Figures S5 - S6.PDF
